# Supplementary material for: Computational prediction of associations between long non-coding RNAs and proteins
Source: BMC Genomics. 2013 Sep 24;14:651. doi: 10.1186/1471-2164-14-651 (PMC3827931; doi:10.1186/1471-2164-14-651)
Supplement: Additional file 1: Table S1 — The number of sequences contained in 44 complexes. [file 1471-2164-14-651-S1.xlsx]

## Sheet: Sheet1
Table S1 The number of sequences contained in 44 complexes
Complex ID	Number of protein sequences	Number of RNA sequences	Number of RNA-protein pairs
1ASY	1	1	1
1C0A	1	1	1
1C9S	1	1	1
1EIY	2	1	2
1F7U	1	1	1
1FFK	27	2	54
1G59	1	1	1
1GIY	21	2	42
1H3E	1	1	1
1J1U	1	1	1
1J2B	1	1	1
1J5A	3	1	3
1JJ2	28	2	56
1P85	25	2	50
1SER	1	1	1
1U0B	1	1	1
1UN6	1	1	1
2CT8	1	1	1
2CZJ	1	1	1
2D6F	2	1	2
2DER	1	1	1
2DU3	1	1	1
2FTC	16	1	16
2GTT	1	2	2
2GYA	26	2	52
2NQP	1	1	1
2R8S	2	1	2
2RKJ	1	2	2
2WW9	11	4	44
2ZJP	28	2	56
2ZKQ	16	8	128
2ZKR	34	28	952
2ZNI	1	1	1
2ZUE	1	1	1
2ZZM	1	1	1
3A2K	1	1	1
3BBN	20	1	20
3BBO	29	3	87
3CW1	9	1	9
3EPH	1	1	1
3HUW	21	3	63
3I8I	32	2	64
3JYV	17	2	34
3KTW	1	1	1
