# Supplementary material for: Computational prediction of associations between long non-coding RNAs and proteins
Source: BMC Genomics. 2013 Sep 24;14:651. doi: 10.1186/1471-2164-14-651 (PMC3827931; doi:10.1186/1471-2164-14-651)
Supplement: Additional file 2: Table S2 — The number of sequences in the remaining 18 complexes. [file 1471-2164-14-651-S2.xlsx]

## Sheet: Sheet1
Table S2 The number of sequences in the remaining 18 complexes
Complex ID	Number of protein sequences	Number of RNA sequences	Number of RNA-protein pairs
1FFK	27	2	54
1JJ2	28	2	56
1GIY	22	2	44
3HUW	20	1	20
3I8I	32	2	64
1J5A	3	1	3
2ZJP	28	2	56
1P85	25	2	50
2GYA	26	2	52
2FTC	16	1	16
2R8S	2	1	2
2RKJ	1	1	1
2ZKQ	15	1	15
2ZKR	32	5	160
3BBN	20	1	20
3BBO	29	3	87
3CW1	9	1	9
3JYV	17	1	17
