# Supplementary material for: Computational prediction of associations between long non-coding RNAs and proteins
Source: BMC Genomics. 2013 Sep 24;14:651. doi: 10.1186/1471-2164-14-651 (PMC3827931; doi:10.1186/1471-2164-14-651)
Supplement: Additional file 4: Table S3 — ID list of proteins. [file 1471-2164-14-651-S4.xlsx]

## Sheet: ID list of 20224 proteins
Table S3 ID list of proteins
ID list of 20224 proteins
P31946
P62258
Q04917
P61981
P31947
P27348
P63104
P30443
P01892
P04439
P13746
Q96QU6
Q4AC99
P30447
P05534
P18462
P30450
P30512
P16188
P16189
P10314
P16190
P30453
P30455
P30456
P30457
P01891
P10316
P30459
Q09160
P01889
P30460
P30461
P30462
P30464
P30466
P03989
P30685
P18463
Q95365
P30475
Q04826
P30479
P30480
P30481
P30483
P30484
P30485
P30486
P30487
P30488
P18464
P30490
P30491
P30492
P30493
P30495
P18465
P10319
Q29940
Q29836
Q31612
P30498
Q31610
Q29718
P30499
P30501
P04222
P30504
Q9TNN7
Q29963
P10321
P30505
P30508
P30510
Q07000
Q29960
Q95604
Q29865
Q15172
Q15173
Q14738
Q16537
Q13362
P30153
P30154
P63151
Q00005
Q66LE6
Q9Y2T4
P04229
P01912
P13760
P13761
Q30134
Q9TQE0
Q30167
P20039
Q95IE3
Q5Y7A7
Q9GIY3
P01911
Q29974
P14060
P26439
Q9H2F3
Q9Y3L3
P78314
Q7L8J4
O60239
P46952
P31937
P29372
P11171
Q13541
Q13542
O60516
Q9NRA8
P08195
P08908
P28222
P28221
P28566
P30939
P28223
P41595
P28335
P46098
O95264
Q8WXA8
Q70Z44
A5X5Y0
Q13639
P47898
P50406
P34969
Q9BXI3
Q96P26
Q969T7
Q9H0P0
P49902
P21589
P56378
P52209
O95336
P05408
P36639
Q8IZ83
Q676U5
Q8NAA4
P02763
P19652
P20848
P01009
P04217
Q9NQ94
Q5TYW2
Q5SQ80
Q5VUR7
Q4UJ75
A0PJZ0
Q96IX9
P08697
P02750
Q9BVM4
P01023
A8K2U0
A7E2S9
Q9NPC4
Q9UNA3
P05067
Q96GX2
P30542
P29274
P29275
Q6P2N6
P33765
Q9NS82
P22760
Q9NRG9
Q15758
Q86V21
P01011
Q8N5Z0
Q6PD74
Q2M2I8
Q9Y478
O43741
P54619
Q9UGJ0
Q9UGI9
Q13685
Q13131
P54646
Q4LEZ3
Q9BTE6
Q9UDR5
Q7Z4T9
Q8NHS2
P17174
Q9NY61
P00505
Q7Z5M8
Q7Z5R6
P31941
Q9UH17
Q9NRW3
Q96AK3
Q8IUX4
Q9HC16
Q6NTF7
O95477
Q9BZC7
Q99758
P78363
Q8WWZ7
Q8N139
Q8IZY2
O94911
Q8IUA7
Q8WWZ4
Q4W5N1
Q86UK0
Q86UQ4
Q2M3G0
Q9NP58
O75027
Q9NUT2
Q9NP78
Q9NRK6
O95342
Q09428
O60706
Q96J66
Q9NSE7
P33897
Q9UBJ2
P28288
O14678
P61221
Q8NE71
Q9UG63
Q9NUQ8
P45844
Q9UNQ0
Q9H172
Q9H222
Q9H221
Q8N2K0
P41238
Q9Y235
Q8WW27
Q6UXT9
Q96SE0
P08910
Q8WU67
Q8TB40
Q8WTS1
Q9BV23
Q96I13
Q9NUJ1
Q8NFV4
Q7L211
Q9BUJ0
Q96IU4
O95870
Q9H3Z7
Q8IZP0
Q9NYB9
Q9P2A4
P00519
P42684
O14639
Q6H8Q1
O94929
P19801
Q9P1F3
Q8N0Z2
Q12979
Q9ULW3
Q969K4
Q8N961
Q13085
O00763
Q9UKU7
Q9H845
P28330
P11310
P16219
P49748
Q15027
Q15057
Q96P50
O00400
Q8NC06
Q5T8D3
Q9BR61
Q8N6N7
Q96GR2
Q5FVE4
P07108
Q6JQN1
Q709F0
P45954
Q96AP0
Q9BYF1
Q8TDN7
Q5QJU3
Q9NUN7
P22303
P12821
Q9GZZ6
Q15822
P32297
P43681
P30532
Q15825
P36544
Q9UGM1
P02708
P17787
Q05901
P30926
P11230
Q07001
Q04844
P07510
Q9UKV3
Q07912
Q5JWF8
O96019
O94805
Q9Y615
Q9Y614
P53396
P11229
P08172
P20309
P08173
P08912
Q8TDX5
Q9NRP4
Q8WXI4
Q8WYK0
Q9NPJ3
P21399
O00767
Q99798
Q86TX2
P49753
Q8N9L9
Q3I5F7
O14734
Q9Y305
Q15067
Q99424
O15254
Q9NUZ1
P13798
Q8TE99
O14561
Q8NEB7
Q96QF7
P10323
Q08AH3
Q68CK6
Q9NUB1
Q9NR19
Q96CM8
Q4G176
Q4L235
P33121
O95573
O60488
Q9ULC5
Q9UKU0
Q08AH1
Q53FZ2
P0C7M7
Q6NUN0
Q6P461
Q9H6R3
P62736
Q562R1
Q9BYX7
P60709
P68032
P63261
Q01718
P63267
Q9H568
Q8TC94
P12814
P35609
Q08043
O43707
P68133
Q8TDG2
Q8TDY3
P42025
P61163
P36896
Q8NER5
P37023
Q04771
Q03154
P45381
Q96HD9
P07311
P14621
O14672
O75078
O43184
Q13444
P78536
Q9Y3Q7
Q9H013
P35348
P35368
P25100
O43506
Q9UKJ8
Q9P0K1
O75077
Q9UKQ2
Q9UKF5
P08913
P18089
P18825
Q9UKF2
Q8TC27
Q9BZ11
Q96M93
Q8NCV1
Q6DHV7
Q99965
Q6NVV9
Q9H2U9
P78325
Q13443
O75689
Q9NPF8
A8MUL3
O00116
Q9BUB4
Q7Z6V5
Q96EY9
P00813
Q86TW2
Q7Z695
Q8NI60
Q96D53
Q3MIX3
Q6P093
Q5VUY0
Q5VUY2
Q08828
Q08462
O60266
Q8NFM4
O95622
O43306
P51828
P40145
O60503
Q96PN6
Q96A70
P35611
P35612
Q9UEY8
O15204
Q8N7X0
P07327
P00325
P00326
P08319
P28332
P40394
P11766
Q0VDE8
Q15848
Q9Y2D8
P55263
Q7Z4H4
C9JUS6
P35318
Q6IQ32
Q9H2P0
Q06278
Q9BRR6
Q9NRN7
P54922
Q3LIE5
Q96A54
Q86V24
P08588
P07550
P13945
Q16186
P22570
Q9Y6U3
P12235
P05141
P12236
Q9H0C2
Q96IZ2
Q6P4F2
P10109
Q8IUX7
Q6ZN18
Q96SZ5
Q6UXC1
Q8WTP8
Q5NDL2
Q08117
P55197
P55198
Q8TED9
Q8N4X5
Q13015
P42568
P55196
Q9NQ60
P43652
Q8N556
P51825
P51816
P51826
Q9UHB7
Q9Y4W6
Q63HM1
Q6ULP2
Q5BKT4
Q5I7T1
C9J202
Q5T2P9
Q8TF27
P06280
Q9UPQ3
Q99490
Q96P47
Q96P64
A6NIR3
Q5VW22
Q5VUJ5
Q5SRD3
Q5VTM2
P52594
O95081
Q8N302
Q9H0P7
Q53H12
O95394
Q9UL18
Q9UKV8
Q9H9G7
Q9HCK5
Q8NAT1
A2RU49
O95994
Q8TD06
O00468
O00253
Q9BXM8
Q9BYV1
P30556
P50052
Q5TGY3
Q8N157
Q8IVF2
Q09666
A9YTQ3
P35869
O95433
Q719I0
Q9NZD4
Q9GZX7
Q96BJ3
Q9BQI0
P55008
O95831
Q9BRQ8
Q96NN9
Q9NVV5
Q8N1P7
Q9Y4K1
O14862
Q12904
Q13155
Q16352
Q9NZN9
O00170
O43918
Q9UKB5
Q96IF1
Q02040
P14550
O60218
C9JRZ8
Q04828
P52895
P42330
P17516
P51857
O43572
Q9UKA4
Q02952
Q86UN6
O43687
Q9P0M2
Q92667
Q9Y2D5
O75969
Q5JQC9
P24588
Q13023
O43823
Q99996
Q5T2L2
Q96JD6
Q495B1
A6NHY2
Q5TCS8
Q9P2G1
Q9NQ31
Q9NWT8
Q9H9L7
Q53H80
Q7Z591
Q5T1N1
Q12802
Q9ULX6
P31749
P31751
Q9Y243
Q9H8T0
Q96B36
P00352
O94788
P47895
P30837
O75891
Q3SY69
Q60I27
Q8N187
Q53TS8
Q96Q35
P30838
P51648
P43353
P48448
P30038
P20292
P49419
Q9H2A2
P49189
P24298
Q8TD30
P02768
P05091
P04075
P05062
P09972
P15121
P84996
Q2TAA5
Q9BV10
Q9NP73
Q96F25
Q6GMV1
Q9BT22
Q9H553
Q92685
Q9Y673
Q9Y672
Q9BVK2
Q9H6U8
Q13686
Q6NS38
Q96Q83
Q9NXW9
Q6P6C2
Q3KRA9
Q9BT30
Q96BT7
Q6ZNB7
Q9UM73
Q8N6M5
Q96L16
Q8TCU4
Q96QP1
Q86TB3
Q96L96
P55789
Q96Q42
P35858
Q15699
O95076
Q9H161
Q9UHK6
Q9NP70
P02760
P19021
Q99217
Q99218
Q5JTC6
Q8N7J2
Q8N944
Q6DCA0
P26442
Q9UKV5
Q86WK6
Q86SJ2
Q86WK7
Q16671
Q9Y4X0
Q8IY45
Q9BXJ7
Q8IY63
Q9Y2J4
Q4VCS5
Q6UB28
Q9H4A4
P23109
Q01433
Q01432
Q07075
P49418
P28838
P53582
P50579
P15144
Q8N6M6
Q6Q4G3
Q9C0C7
P30533
Q6UX39
P04745
P19961
P04746
Q400G9
Q86W34
Q8IZ07
Q86YJ7
Q8N6S4
Q6ZTN6
Q8IVF6
A2A2Z9
Q5CZ79
Q9BXX3
Q9BXX2
P39687
Q92688
O43423
O95626
Q9BTT0
A6NCL7
Q69YU3
A5PLL1
P0C6C1
A6QL64
Q8N2N9
Q5JPF3
P54802
Q9UJX6
P10275
P16860
P23582
Q9P2R3
P01160
Q9UNK9
Q5VTE6
P03950
O95841
Q9UKU9
Q9Y5C1
Q9BY76
Q86XS5
Q8NI99
O43827
Q15389
O15123
Q9Y264
P01019
P16157
Q01484
Q12955
Q7Z5J8
Q8N957
Q8IWZ3
Q9HCJ1
Q8NFD2
Q8NAG6
Q86XL3
Q15327
Q9GZV1
Q9NU02
Q9Y2G4
Q92527
Q96BM1
Q6ZW76
Q68DC2
A6NFN9
Q9P2S6
Q8IV38
Q9H8Y5
Q9NQW6
Q6P2P2
Q99873
P55345
O60678
O14744
Q96LA8
Q9NVM4
Q9NR22
Q9NW15
Q5XXA6
Q9NQ90
Q9BYT9
Q32M45
Q75V66
Q4KMQ2
Q6IWH7
Q9HCE9
A1A5B4
P16066
P20594
P17342
Q9NXR5
Q6UB99
Q6UB98
Q6P6B7
O75179
Q9H560
Q5VYY1
Q86SG2
Q8TF21
Q9UPS8
Q96NW4
O15084
Q8N6D5
Q8N7Z5
Q9BQI6
Q7Z3H0
Q8N283
Q7Z713
Q53RE8
Q6AI12
Q8N9B4
Q8N8A2
Q5TZF3
Q86W74
Q8WVL7
Q9ULJ7
Q8NB46
Q8N9V6
Q6NXT1
Q3KP44
Q9BZ19
A6NGH8
A6NC57
C9JTQ0
E5RJM6
Q9H9E1
P61109
Q92625
Q7Z6G8
Q8N8V4
P01008
Q9H6X2
P58335
A6NF34
Q9UJ72
P50995
P27216
P04083
P07355
P12429
P09525
P08758
P08133
P20073
P13928
O76027
P28039
O75106
Q16853
P21397
P27338
O60641
Q63HQ0
Q10567
O43747
O75843
Q9BXS5
Q9Y6Q5
P61966
P56377
Q96PC3
O95782
O94973
P05549
P63010
Q92481
Q92754
Q7Z6R9
Q6VUC0
Q96CW1
P53680
O00203
Q13367
O14617
Q9Y2T2
P53677
Q92572
P59780
Q96N21
P50583
Q9Y6B7
Q9UPM8
O00189
Q9Y587
Q2VPB7
Q9H0R1
Q9NUS5
O43299
O14727
Q02410
Q99767
O96018
O00213
Q92870
O95704
Q92624
Q9UM13
Q9NYG5
Q9BS18
P60006
Q96DE5
Q9H1A4
O95996
Q9UJX5
Q9UJX4
Q9UJX3
Q8J025
Q8NCL9
P25054
Q9ULZ1
P27695
Q9UBZ4
Q96BI3
Q8WW43
Q9BZZ5
P35414
Q96LR9
Q8IW19
P51693
Q06481
Q15847
Q9HDC9
P02647
P02652
P06727
Q6Q788
P08519
Q0VD83
P04114
P02654
P02655
P02656
P55056
P05090
P02649
Q13790
P02749
O14791
Q9BQE5
O95236
Q9BPW4
Q9BWW9
Q9BWW8
O95445
Q6UXV4
Q9BUR5
Q96IL0
Q6UW56
Q8IVJ8
Q53RT3
Q13794
Q7Z2E3
P07741
Q8IXF9
A6NM10
Q96PS8
Q8NBQ7
P29972
P41181
Q92482
P55087
P55064
Q13520
A6NL99
O14520
O94778
O43315
O60306
Q5H913
Q3SXY8
Q6NSI1
A8MYR8
Q9Y2Y0
Q15041
Q66PJ3
Q8N6S5
Q8N8R7
P10398
Q96P48
Q8WZ64
Q8WWN8
Q96IT6
P25098
P35626
Q92747
O15143
Q8IWT0
Q7LC44
P15514
P84077
P61204
P18085
P84085
P62330
Q8N6T3
Q8N6H7
Q9NP61
P53367
P53365
Q13795
A8MVX0
A5YM69
Q9HCE6
A6NJG6
P05089
P78540
Q9NWB6
A1IGU5
Q9NXL2
Q8TER5
Q92888
Q92974
Q9NR81
Q9NR80
Q12774
Q15052
Q14155
Q7Z628
O43307
O15013
O15085
Q9NZN5
O94989
Q5VV41
Q96PE2
Q6ZSZ5
Q8IW93
Q86VW2
Q96DR7
Q8NDY3
Q9NX46
Q5SW96
O14497
Q8NFD5
Q9Y4X5
O95376
Q99856
Q8IVW6
A6NKF2
P29374
Q4LE39
Q03989
Q14865
Q68CP9
Q9Y4B4
O43488
O95154
Q8NHP1
Q8N8L6
Q969Q4
Q8N4G2
Q9NXU5
Q0P5N6
Q8IVW1
P40616
P36404
P36405
P40617
P56559
P49703
Q9Y689
Q96KC2
A6NH57
Q9H0F7
Q96BM9
Q9NVJ2
Q6T311
P04424
Q8N2F6
Q5T9G4
Q9NVT9
Q8NEN0
Q5W041
Q5T2S8
Q96C12
Q6NXE6
Q9H6L4
Q8IUR7
Q7Z3E5
P0C7Q2
Q9P291
Q7L311
Q9UH62
Q5H9R4
Q6P1M9
Q7L4S7
Q9HBZ2
P27540
Q86WX3
Q9NZ32
P56211
Q9UBL0
P61160
Q9P1U1
Q9C0K3
P61158
Q9BPX5
Q9H9F9
Q9GZN1
Q9H981
O15144
O15145
P59998
O15511
Q9BYD9
P49407
P32121
P36575
Q8N5I2
Q8TBH0
Q96B67
Q8NCT1
A6NEK1
P10523
P15289
P15848
P51689
P51690
P54793
Q96EG1
Q5FYA8
Q5FYB1
Q5FYB0
Q6UWY0
Q5T4W7
Q9H2C2
O00192
Q96QS3
P18440
P11245
Q9HBK9
P0C7U1
P0C7U2
Q13510
Q9NR71
Q9ULH1
O43150
Q8TDY4
Q8WXI3
Q8WXH4
Q8WXK4
Q8WXK3
A6NK59
Q8WXK1
Q96NS5
Q8WXJ9
Q6ZVZ8
Q9Y576
Q96Q27
Q9Y575
Q9Y574
Q8WWX0
Q9NWX5
Q9H672
Q9H765
Q96DX5
Q8N9N2
Q9H1I8
Q8N3C0
P50553
Q99929
Q9NQ33
Q6XD76
Q7RTU5
Q9ULZ3
Q9Y294
Q9NVP2
Q7L266
P07306
P07307
Q9NR48
Q9UBL3
Q9BVC5
P78348
Q16515
Q9UHC3
Q96FT7
Q9NY37
P42127
Q92484
Q92485
O95671
P46597
P17405
O43681
Q9NWL6
P08243
Q9BZE9
A6ND91
P20933
Q5U4P2
Q6ICH7
Q12797
Q8IZT6
Q9BXN1
Q96KQ4
Q13625
P26436
P00966
Q2TB18
Q9Y284
Q6HA08
O14525
O75129
Q9NVM9
Q8IXJ9
Q76L83
Q9C0F0
Q8WWH4
O60312
O94823
Q9P241
P98196
Q9Y2G3
Q8NB49
P54707
Q9HD20
Q9NQ11
Q9H7F0
Q4VNC1
Q4VNC0
P05023
P50993
P13637
Q13733
P05026
P14415
P54709
Q9UN42
O14983
P16615
Q93084
P20020
Q01814
Q16720
P23634
P98194
O75185
Q8TBG4
Q8IUZ5
Q5VTU8
P24539
P05496
Q06055
P48201
Q7Z4Y8
Q9NW81
Q9ULK2
Q5T6C5
Q14CW9
Q9Y2Q0
Q9NTI2
O43520
P98198
O60423
Q8TF62
Q8NBU5
Q6PL18
Q96QE3
Q6PEX7
Q5SQI0
Q7L8W6
Q86WG3
Q9ULI0
Q9NVI7
Q5T9A4
Q5T2N8
O95260
P18846
P15336
P18847
P18848
Q9Y2D1
P18850
Q99941
P17544
Q9H0Y0
O94817
O75143
Q2TAZ0
Q96BY7
Q9NT62
Q8WYN0
Q9Y4P1
Q96DT6
Q86TL0
Q9H1Y0
O95352
Q7Z3C6
Q674R7
Q9BSB4
Q32M88
Q9UII2
Q8N6G6
Q86TH1
P82987
Q6UY14
Q6ZMM2
Q8WXF7
Q8NHH9
Q6DD88
O43313
Q13315
P54259
P54710
Q92858
Q8N100
Q96SQ7
O00244
Q9Y6H3
P20648
P51164
P56381
O75947
P56385
P18859
O75964
Q99766
P00846
Q04656
P35670
P03928
O75110
O43861
P25705
P06576
P30049
Q5TC12
Q8N5M1
P36542
P56134
Q5TC04
P48047
Q6RW13
Q8WXE1
Q5VV63
O75882
P46100
Q13535
Q9H324
P58397
Q76LX8
Q8WXS8
Q8TE58
Q8TE57
Q8TE56
Q8TE60
Q8TE59
Q9UHI8
P59510
O95450
O15072
O75173
Q9UNA0
Q9UKP5
Q9UKP4
Q9UP79
Q9P2N4
P17735
Q9UBB4
P0C7T5
P54253
Q8WWM7
Q99700
Q9H3M9
P54252
O15265
Q156A1
Q9H1Z8
Q13825
Q9Y679
O14965
Q96GD4
Q9UQB9
Q8WXX7
O75061
Q9NQS1
O75366
Q8NBF6
Q5T686
P27037
Q13705
Q58HT5
Q6E213
Q3ZCQ2
A6NMY6
Q5T2P8
Q5VT79
Q5T1B0
O15169
Q9Y2T1
Q9UPN4
Q9H6S1
O14977
Q07817
Q92843
Q9HD36
O43521
Q9HB09
Q9BXK5
Q9BZR8
Q5TBC7
Q16548
P61769
P04920
P48751
Q96Q91
P02730
Q9P2W7
Q9NPZ5
O94766
O75752
Q8NCR0
Q6Y288
O43505
Q9NY97
Q9Y2A9
Q9C0J1
Q9BYG0
Q6ZMB0
Q8NFL0
Q7Z7M8
Q6UX72
Q67FW5
Q9Y5Z6
O43825
O96024
Q9Y2C3
Q96L58
Q00973
Q8NHY0
Q6L9W6
Q76KP1
P15291
O60909
O60512
O60513
O43286
Q9UBX8
Q9UBV7
Q68D85
Q9UPM9
Q9BPU9
Q8WXS3
Q14032
Q9NWV8
Q8WZ19
Q13829
Q9H3F6
P56817
Q9Y5Z0
O14867
Q9BYV9
Q6ZUV0
O00154
Q92934
Q9H503
O75531
Q99933
O95816
O95817
O95429
Q9UL15
P46379
Q13072
Q86Y30
Q86Y29
Q86Y28
Q86Y27
Q9P281
Q8TBE0
O14514
O60241
O60242
Q9UQB8
O94812
Q6ZNE5
Q16611
Q13145
Q8NDB2
Q9H8C5
Q8N9N5
Q8IXM2
Q92560
Q9UHQ4
P51572
Q99728
Q9BZE3
Q9NY43
Q9HBU1
Q9UMQ3
P35613
P80723
P82251
Q8N1L9
Q9NR55
Q16520
Q07812
Q9NRL2
Q9UIG0
Q9UIF9
Q9UIF8
Q9BXH1
A8MTZ0
Q8TAM1
Q6ZW61
Q8NFJ9
Q9BXC9
Q96RK4
Q8N3I7
Q8IWZ6
Q8WY36
Q9H165
Q9C0K0
P50895
Q6ZUJ8
P56945
O75815
O75363
Q9H6U6
Q8TDM0
P54687
O15382
Q9P287
Q9NWK9
Q9HAY6
Q9BYV7
O60756
O14874
O95999
P10415
P20749
Q8N143
P41182
Q4VC05
Q9BQE9
Q8WUZ0
P0C6P0
Q86UU0
O00512
Q9NYF8
A8MW95
Q8N888
Q5H9F3
Q6W2J9
P11274
Q9Y276
Q8IYS8
Q9BUT1
Q02338
P23560
A6H8Y1
Q3B7T3
Q14457
Q9BUH8
Q8NDZ0
Q5T5X7
Q6ZU67
Q7L4P6
Q5SZJ8
Q8N7W2
O76090
Q8NFU1
Q8N1M1
Q8NFU0
Q9NYM9
O15155
Q9HBH7
Q9BXY8
Q00994
Q9NWD9
Q5H9J7
Q9NZS9
Q12934
Q13515
P16278
P16442
Q15582
P08236
Q7RTU4
Q7RTS1
Q8NFJ8
Q8NDY6
O14503
Q9C0J9
Q6PI77
Q93088
Q9H2M3
P55061
Q9UHR4
Q6UXY1
Q9H694
Q96G01
Q8TD16
Q6ZP65
A1A5D9
P55957
P53004
Q9Y6D6
Q9Y6D5
Q5TH69
Q13323
O00499
Q9UBW5
Q9NQY0
Q96LW7
Q13075
Q13490
Q13489
O15392
Q9NR09
Q96CA5
Q96P09
Q86UB2
P46663
P30411
P78537
Q6QNY1
Q6QNY0
A4D250
P62952
Q8IZY5
P51451
Q13867
A8MY62
P54132
Q8WV28
P30043
Q5H9B9
O00327
Q8WYA1
Q96LC9
P35226
O95393
O95972
P13497
Q9NSY1
P12643
P55107
P12645
P12644
P22003
P22004
P18075
Q7Z5Y6
P34820
Q8N8U9
Q13873
P36894
O00238
Q6IPT3
Q14692
P51813
Q7Z5W3
Q01954
Q6ZN30
O60238
Q12982
Q12983
Q7Z465
Q9BWV1
Q8NFC6
Q96IK1
O75936
Q9UMX3
Q9Y3E2
Q9H3K6
Q53S33
Q8N9W6
Q14137
Q6PGQ7
Q53HL2
O14613
Q9UKI2
Q6NZY7
Q9H3Q1
Q00587
Q9GZL8
Q86WA6
Q9NP55
Q96DR5
Q9BQP9
Q8TDL5
Q8N4F0
P59826
P59827
Q8NFQ5
Q8NFQ6
P17213
P50747
O95861
Q12830
Q9Y5U8
O95563
O15178
P15056
Q7Z569
Q6PJG6
P38398
P51587
P46736
O95696
P25440
Q15059
O60885
Q9NPI1
Q9H0E9
Q9H8M2
Q58F21
Q5VTR2
O75150
Q9NXR7
Q9HAW0
Q8WY22
O95415
P59051
Q8WUW1
Q5PSV4
Q9HCU9
Q96NH3
Q5VW32
P55201
Q9ULD4
P32247
Q8TDC3
Q8IWQ3
Q9NSI6
Q6RI45
Q8TDN6
Q96G97
Q9NW68
Q3C1V8
Q8WZ55
Q9UPA5
Q075Z2
Q5W0U4
Q9GZN4
Q10588
Q10589
Q13410
Q7KYR7
Q8WVV5
Q96KV6
O00481
P78410
O00478
Q96K17
O14981
Q9H0C5
Q9BX70
Q9Y2F9
Q96KE9
Q9P203
Q5XKL5
Q96Q07
Q9BSF8
A6QL63
Q32M84
A6NE02
B2RXH4
C9JJ37
P35070
P43251
P20290
P62324
P78543
Q14201
Q9NY30
Q06187
Q7Z6A9
Q9UIR0
Q6UXE8
Q6UX41
Q6UXG8
A8MVZ5
O60566
O43683
O43684
Q9BRD0
P41223
Q9UBR1
Q5T3Y7
Q8N1D0
O95971
Q13895
Q7L1Q6
Q9Y6E2
Q96A19
Q68D86
Q9NWR8
Q99622
P15538
P19099
A2RUR9
Q3MJ40
Q8IYA2
Q6NUI1
Q86VB7
Q9NR16
Q6UWJ8
Q96L14
Q69YN2
Q2TBE0
Q8N1F1
Q13901
Q96EU7
Q9NS00
P02745
Q07021
P02746
P02747
Q7Z5L3
Q5VWW1
Q86Z23
Q9NPY3
O75973
Q9BXJ1
Q9BXJ5
Q9BXJ4
Q9BXJ3
Q9BXJ0
Q9BXI9
Q9BXJ2
P60827
Q9NZP8
P00736
P09871
P0C862
B2RNN3
P11586
Q6UB35
Q4G0S4
Q96HQ2
Q96NR2
O14523
Q8NCU7
A6NLJ0
Q8TF44
Q4AC94
Q6P1N0
Q5T0F9
Q9P2K1
Q6DHV5
B7Z1M9
Q6ZSU1
P33076
Q16581
Q6ZMU1
Q9NRR8
Q9NRR3
Q9Y5P4
P04003
P20851
Q9H0H9
Q99643
Q8N8Q1
O14569
Q9P296
P21730
Q9UKL3
Q8TCZ2
Q9H246
Q5JTJ3
Q9BWL3
Q5T0J7
Q9BV19
Q8N365
Q8N6N3
Q5VUE5
Q8WWF1
Q6IQ49
Q9BUN1
Q9BUV0
Q8NEQ6
Q8N715
Q96LT6
Q6NZ36
Q8N0U7
Q6P1W5
Q69YW2
Q6IQ19
Q9BRT7
A6NCI5
Q5SVJ3
Q5SY80
O95561
Q3KP66
Q9NX04
Q86UF4
Q5T0L3
Q9NSG2
Q5TID7
Q9H7X2
Q6ZSJ8
Q9NWV4
Q9H040
Q8TEB6
Q8N9H9
Q5TGP6
Q5T1S8
Q8NDD1
Q5TG53
Q5TEV5
Q9H7T9
Q5JT78
Q5T5F5
Q5VVS0
Q5JVX7
Q7Z422
Q96MR7
Q5VVC0
Q96MC9
B1ANH7
Q5JQS6
Q3SY05
Q8N1D5
Q96HA4
Q8NEQ5
Q5SNV9
Q5VWT5
Q5SV97
Q8NAX2
Q5RHP9
Q8IYL3
Q3ZCV2
Q8NAE3
Q96A04
Q5T7R7
Q6ZWK4
Q5VU69
Q7Z2R9
Q5VTH2
Q5T5A4
Q5TG92
B1AJZ1
Q9H425
Q5SR53
Q5TH74
Q8IVY1
Q8N6G1
Q96EX1
Q8NC38
Q8TAB5
Q5T0J3
Q69YW0
A1L170
Q537H7
Q6PIY5
Q6ZS94
F2Z333
P54289
Q9NY47
Q8IZS8
Q7Z3S7
Q8WTZ4
Q9H8G2
Q9Y376
Q9BRK5
Q9Y6J0
Q8TDN4
[truncated: 18,226 more rows]

## Sheet: ID list of 5575 nuclar proteins
Table S3 ID list of proteins
ID list of 5575 nuclear proteins
P31946
P31947
P27348
P63104
Q15172
Q14738
Q13362
P30153
P29372
P11171
Q13541
Q9NRA8
P28335
Q9NQ94
Q9NRG9
P01011
Q9Y478
P54619
Q13131
P54646
Q9NY61
P31941
Q9HC16
Q6NTF7
Q9NUT2
Q8NE71
Q96IU4
Q8IZP0
P00519
Q6H8Q1
Q9ULW3
Q9H845
Q9BR61
Q709F0
Q96AP0
P22303
Q9UKV3
Q07912
O96019
O94805
Q9Y615
P53396
Q99798
Q96QF7
Q9NR19
P12814
O43707
P45381
O14672
O43184
Q96M93
O75689
Q08828
O60266
P35611
P11766
Q0VDE8
Q9Y2D8
P55263
Q6IQ32
Q9H2P0
P08588
P07550
P13945
Q16186
Q8IUX7
Q6ZN18
Q8WTP8
Q08117
P55197
P55198
Q8N4X5
P42568
P55196
P51825
P51816
P51826
Q9UHB7
Q63HM1
Q6ULP2
Q99490
P52594
Q9UKV8
Q8IVF2
Q09666
A9YTQ3
P35869
P55008
O95831
O14862
Q12904
Q13155
Q9NZN9
O00170
O43918
Q96IF1
Q02040
P42330
Q9P0M2
Q13023
O43823
Q9NQ31
Q9NWT8
Q9H9L7
Q53H80
Q7Z591
Q12802
Q9ULX6
P31749
P31751
Q9Y243
Q96B36
O94788
P30837
Q8N187
P20292
P49419
P05062
P15121
Q9H553
Q13686
Q6NS38
Q96Q83
Q9NXW9
Q3KRA9
Q9BT30
Q96BT7
Q96L96
P35858
Q15699
O95076
Q9H161
Q5JTC6
Q9UKV5
Q86SJ2
P28838
Q9BXX3
P39687
Q92688
Q9BTT0
A5PLL1
Q9UJX6
P10275
P16860
P01160
P03950
O15123
Q8IWZ3
Q15327
Q9NQW6
Q99873
P55345
O14744
Q96LA8
Q9NVM4
Q9NQ90
Q6IWH7
Q6UB99
Q6UB98
O75179
Q86SG2
O15084
Q9BQI6
Q7Z713
Q8WVL7
Q6NXT1
Q9H9E1
Q92625
Q7Z6G8
P50995
P04083
P20073
P05549
Q92481
Q92754
Q7Z6R9
Q6VUC0
Q13367
O43299
O14727
O00213
Q92870
Q92624
Q9NYG5
Q9BS18
Q96DE5
Q9H1A4
Q9UJX5
Q9UJX4
Q9UJX3
P25054
P27695
Q9UBZ4
Q9BZZ5
P35414
Q8IW19
Q06481
Q13794
Q7Z2E3
P07741
P29972
O60306
Q9Y2Y0
Q66PJ3
P84077
P61204
P18085
P84085
P62330
Q13795
A6NJG6
Q9NWB6
Q7Z628
Q9NX46
O14497
Q8NFD5
O95376
Q99856
Q8IVW6
A6NKF2
P29374
Q4LE39
Q03989
Q14865
Q68CP9
Q9Y4B4
Q969Q4
Q8N4G2
Q9NXU5
P40616
P36404
P36405
P40617
P56559
P49703
Q9Y689
Q96KC2
Q9H0F7
Q96BM9
Q9NVJ2
Q6T311
Q9HBZ2
P27540
Q86WX3
Q9H9F9
Q9H981
P49407
P32121
O00192
Q96QS3
Q9H765
Q8N3C0
P50553
Q99929
Q9NQ33
Q6XD76
Q9Y294
Q9NVP2
Q7L266
Q9NR48
Q9UBL3
O43681
Q8IZT6
Q96KQ4
Q13625
P00966
Q9NVM9
Q8IXJ9
Q76L83
Q9C0F0
P13637
Q9UN42
Q93084
Q14CW9
Q6PL18
Q96QE3
O95260
P18846
P15336
P18847
P18848
Q9Y2D1
P18850
Q99941
P17544
O43313
Q13315
P54259
Q92858
Q8N100
Q96SQ7
Q8WXE1
P46100
Q13535
P0C7T5
P54253
Q99700
Q9H3M9
P54252
O15265
Q9Y679
O14965
Q96GD4
Q9UQB9
O15169
Q9Y2T1
Q07817
Q9HD36
Q9BXK5
Q5TBC7
Q9BPU9
Q8WXS3
Q9NWV8
Q8WZ19
Q13829
Q9H3F6
O14867
Q9BYV9
Q9H503
O75531
Q99933
O95429
P46379
Q8TBE0
Q9UQB8
Q9H8C5
Q8N9N5
Q8IXM2
Q92560
Q99728
Q9BZE3
Q9NY43
Q9HBU1
Q9UMQ3
P80723
Q8N1L9
Q9NR55
Q16520
Q07812
Q9NRL2
Q9UIG0
Q9UIF9
Q9UIF8
Q96RK4
Q8WY36
Q9H165
Q9C0K0
Q9H6U6
O15382
Q9P287
O95999
P10415
P20749
Q8N143
P41182
Q86UU0
O00512
Q9NYF8
Q5H9F3
Q6W2J9
Q02338
A6H8Y1
Q9NYM9
Q9HBH7
Q9BXY8
Q00994
Q9NWD9
Q7RTU4
Q7RTS1
Q8NFJ8
Q8NDY6
O14503
Q9C0J9
Q6PI77
P55061
Q9UHR4
Q9Y6D6
O00499
Q96LW7
Q13490
Q13489
O15392
Q96CA5
Q86UB2
Q6QNY1
Q13867
P54132
O00327
Q8WYA1
P35226
Q9NSY1
Q14692
Q01954
Q6ZN30
O60238
Q12983
Q7Z465
Q9UMX3
Q14137
Q53HL2
Q12830
O15178
P15056
Q6PJG6
P38398
P51587
P46736
O95696
P25440
Q15059
O60885
Q9NPI1
Q9H0E9
Q58F21
Q5VTR2
O75150
Q9NXR7
Q9HAW0
Q5PSV4
Q9HCU9
P55201
Q8TDC3
Q9NSI6
Q8TDN6
Q3C1V8
Q9UPA5
Q5W0U4
O14981
Q5XKL5
Q9BSF8
P20290
P62324
Q06187
O60566
O43683
O43684
P41223
Q13895
Q13901
Q07021
Q8NCU7
A6NLJ0
Q6P1N0
Q5T0F9
P33076
Q9NRR3
Q9Y5P4
Q5TID7
Q9Y6J0
Q8TDN4
Q9NZU7
O75952
O00555
Q9P1Z2
Q13137
P55285
Q13111
Q13112
Q16790
P05937
P01258
Q8TD86
P27797
P17655
P20807
Q9Y6W3
Q86VP6
O75155
P40121
Q9Y2G2
Q9NXV6
Q86X55
O15234
Q8NG31
Q14511
P42575
P42574
P55212
Q14790
P55211
P31944
Q13948
Q86V15
P07711
P51636
Q13938
Q8N357
Q13191
Q9ULV8
P22681
Q9UPW5
Q8NDL9
O75976
P16870
P14384
Q92793
O75828
P35520
P83916
Q14781
Q13185
O00257
P45973
O95503
O95931
Q9HC52
Q9Y3M2
Q9BWC9
Q8TBZ0
Q9UNH5
O60729
Q15834
Q96ER9
Q6P9F0
Q9H6F5
Q8N998
Q7Z6B0
O95273
Q8TD31
P78396
P20248
P14635
O95067
Q8WWL7
P24863
P24385
P30279
P30281
P24864
O96020
P41002
P51959
P51946
Q8IV13
Q5T5M9
Q9UK58
Q96S94
P22674
O60563
O60583
Q8ND76
O14618
Q9NWY4
Q9UQ88
P21127
P42771
Q8N726
O95400
P28907
Q15078
P40259
Q96GN5
Q13042
Q8NHZ8
P30260
O75419
Q99459
Q99741
Q6P1J9
O00311
Q69YH5
Q9BXL8
Q96FF9
Q9BWT1
Q9NYV4
Q14004
O94921
P06493
Q8IZL9
P24941
P11802
Q00535
Q00534
P50613
P49336
P50750
O14519
Q00532
Q92772
O76039
P38936
P46527
P49918
P42772
P42773
P55273
Q01850
Q9H211
P47902
Q99626
O14627
Q9Y6F8
Q9Y6F7
Q9Y232
Q8N8U2
O94986
Q9UPV0
O15078
Q5VT06
P49715
P17676
P49716
Q15744
P53567
Q03701
Q9BXF3
Q92879
O95319
Q5SZQ8
Q9BZC1
Q8N6W0
Q96J87
B2RD01
P49450
P07199
Q03188
Q02224
Q9H3R5
Q92674
Q9BS16
Q8N0S6
Q9NSP4
Q96H22
Q9BU64
Q6IPU0
Q7L2Z9
Q13352
Q8N2Z9
Q96BT3
Q71F23
Q7Z7K6
Q5EE01
A8MT69
Q86XR8
Q8NHQ1
Q6P2H3
Q8IW35
Q9Y6K0
Q8TCT0
Q49MI3
Q96G23
Q8IU89
Q9HA82
Q8N5B7
Q6ZMG9
P41208
Q9UFW8
P32929
Q96E16
Q96JM3
Q96BP2
Q86WJ1
O14646
O14647
Q12873
Q14839
Q8TDI0
Q8TD26
Q9P2D1
Q9HCK8
Q3L8U1
Q96EP1
O14757
O96017
Q9HD42
Q9UQN3
Q9NZZ3
Q8WUX9
Q9NRG0
Q9Y3Y2
Q96LT7
Q9NZ63
Q99828
Q96RK0
O60543
Q96AQ7
Q9BW66
Q9NPC3
Q969X6
Q86X95
Q14011
Q99966
Q99967
Q96RK1
Q9ULV3
Q9H5F2
Q9H6J7
Q9H0W9
Q96S95
Q8TAZ6
Q8N2M8
P28329
Q96S66
Q8N6F1
O00299
O15247
O95833
Q9Y696
P49759
P49760
P49761
Q9HAZ1
Q13286
O15516
Q92989
O76031
Q9HAW4
Q96AJ1
P10909
Q8IY22
Q5EBM0
Q9Y6Y1
O94983
Q6PJG2
Q9Y224
Q9NSA3
Q15021
Q15003
Q9BPX3
P42695
Q86XI2
Q6IBW4
O95476
Q9NZN8
O75175
O95628
Q9ULM6
Q9UIV1
Q9UFF9
P26441
Q13057
Q9UH73
Q9HAK2
Q9H4W6
Q9BQW3
P23528
Q9Y281
Q96JB2
Q9UP83
P38432
Q99708
Q8N668
Q9GZQ3
Q7Z4G1
Q9Y678
Q9NQ92
Q99807
P10589
P24468
P13073
Q9Y2B5
Q6P387
Q1ED39
Q6FI81
Q10570
Q9P2I0
Q9UKF6
O95639
O43809
Q16630
Q8N684
P23786
Q8IY85
Q96BA8
Q70SY1
Q68CJ9
Q8TEY5
P05813
O60519
Q96SW2
P23508
P16220
O43889
Q02930
Q03060
O75177
P07316
P07315
P24387
P46108
Q96RY5
Q9BZJ0
Q13536
Q8N1N5
Q6UUV9
Q53ET0
Q6UUV7
O43186
Q16526
Q49AN0
P02489
P02511
Q14894
Q8WUQ7
Q9Y534
Q9Y2W7
P68400
P19784
P67870
O14936
Q13098
P61201
Q9UNS2
Q9BT78
Q92905
Q7L5N1
Q9UBW8
Q9H9Q2
Q99627
Q9H8E8
Q96S65
Q9H175
Q8WYN3
P21291
Q16527
P50461
Q9H112
Q05048
P33240
Q12996
Q9H0L4
O94985
Q9NWU2
Q8WYA6
Q13363
P56545
Q2NKJ3
Q8NI51
P49711
Q9Y5B0
Q9GZU7
O14595
O15194
Q8WVB6
P0CG12
P0CG13
P35222
O60716
Q9UQB3
Q6PD62
Q9Y426
P57076
Q9H467
Q13618
Q13620
Q93034
Q14999
Q9NTM9
P39880
O14529
Q9P013
Q9HCG8
Q6UX04
O43402
P78310
Q9P0U4
Q7LFL8
Q9HB71
P99999
P01040
P04080
Q5M775
Q8NEP3
P98082
Q9UI36
Q96NX9
Q9NYF0
Q14118
O43293
Q9UER7
Q9NQZ3
Q13117
Q9NR90
Q86SG3
Q92904
Q96EP5
Q9UBU7
Q8NFT6
P16989
Q10586
Q9UK59
A6NMT0
Q6ZNG2
Q9NV06
Q5H9S7
Q58WW2
P61962
Q9BVC3
P27707
Q9C098
Q8TF63
Q8IZD4
Q8IU60
Q96C86
Q6PJP8
Q9H816
Q96SD1
Q13561
Q9UJW0
P06132
Q9NUU7
Q9UMR2
Q16531
Q92466
P35638
Q96FC9
Q92771
Q92841
Q9NVP1
Q92499
Q9UHI6
Q9NR30
Q9BUQ8
Q9UHL0
Q96GQ7
Q9NUL7
Q9H8H2
O00571
O15523
Q9UJV9
Q86XP3
Q7L014
Q9H0S4
Q9NQI0
Q9BQ39
Q8N8A6
Q9Y2R4
Q86TM3
Q8TDD1
Q9NY93
P17844
O75398
Q16698
Q8WXF8
O75618
Q9H4E7
P35659
Q08495
O94850
Q5TB30
Q8TE02
Q7L5Y6
O00273
O76075
Q96DF8
Q9BY27
Q14129
Q8WYQ5
Q86XP1
O75912
P52824
Q13574
Q15392
Q13268
Q9BTZ2
O43143
O60231
Q7L7V1
Q9H6R0
Q9H2U1
Q14562
Q08211
Q9UBX3
Q9BTC0
Q68CQ4
Q9UNQ2
Q14689
Q9P265
Q9Y2E4
Q9UBS4
O60832
Q12959
Q15398
Q1XH10
P56177
Q07687
O60479
Q92988
P56178
P56179
Q9NPF5
Q8NFW5
Q14565
P11532
Q13316
Q09013
Q9Y5R6
Q9Y5R5
Q9NQL9
Q5VZB9
Q96MA1
Q8IXT2
Q96SC8
Q9Y222
P51530
P24855
Q8IYX4
Q96EY1
P25685
Q9UDY4
O75953
O75190
Q9UBS3
Q96KC8
Q99543
Q99615
P18858
P49916
P49917
Q9Y6K1
Q9UBC3
Q9UJW3
P26358
Q13609
Q92608
Q9NYP3
Q8TEK3
Q9UKG1
Q8NEU8
Q92782
Q92784
Q9BZG8
Q96FX2
Q14181
P28340
P49005
Q15054
Q9HCU8
Q07864
P56282
Q9NRF9
Q9NR33
P09884
P06746
Q9UGP5
Q9NP87
Q7Z5Q5
O60673
Q9NY33
Q6V1X1
Q7Z7J5
Q6W0C5
Q7L190
A6NFQ7
Q9C005
Q8TE96
P21728
Q9Y295
A6NNA5
O14972
P57055
Q9H410
P55265
Q96EV8
Q9NZJ0
Q86Y01
Q86UW9
Q8TDB6
P0CJ85
P0CJ86
P0CJ87
P0CJ88
P0CJ89
P0CJ90
Q9Y6W6
O75319
Q9UNI6
Q9BY84
Q8NEJ0
P28562
Q9H596
Q9NRW4
Q9BVJ7
Q9BV47
Q05923
P51452
Q13115
Q16690
Q13202
Q99956
P33316
Q9UBX2
A6NLW8
O14641
O00148
Q13838
P63167
P51808
P50570
Q13627
Q9Y463
Q92630
O43781
Q03001
Q8WXU2
Q86YF9
Q01094
Q14209
O00716
Q16254
Q15329
O75461
Q96AV8
A0AVK6
O43491
Q66K89
Q3SY89
A6NLF2
Q96JC9
Q96CJ1
Q9HAF1
Q56P03
Q99848
Q08426
Q5VYK3
Q9BQ95
Q9H8V3
Q6P2E9
O60869
Q3B7T1
O75530
P68104
Q05639
Q5VTE0
Q9BSW2
Q5THR3
P98172
P43897
P00533
Q9GZT9
Q96KS0
Q9H6Z9
P17813
P18146
P11161
Q06889
Q05215
Q9NZN4
Q9NZN3
Q9H223
Q9NZC4
Q9H9B1
Q96KQ7
O14681
Q13144
Q9Y6B2
Q96D98
Q8N6I1
Q8N140
Q8N9N8
Q14152
P60228
O75821
Q9UBQ5
Q15717
P32519
Q15723
P78545
Q99607
Q9UKW6
P19419
P41970
P28324
O00472
Q9HB65
P55199
Q8N336
Q14241
Q8IYF1
Q8NG57
Q15370
Q15369
P60002
O95163
Q6IA86
Q9H9T3
Q96EB1
Q8WYP5
P50402
Q96AY2
A4GXA9
Q7Z589
Q04741
Q04743
O14682
Q03111
P06733
Q9UHY7
Q9NPA8
O95936
Q9UBC2
Q09472
Q96L91
Q99814
Q9H2F5
Q52LR7
O95278
Q9Y6I3
Q9H201
P04626
P21860
Q15303
P07992
P18074
P19447
P28715
Q03468
Q13216
P50548
Q96RQ1
P11308
Q8IV48
P11474
O95718
P62508
Q9UJM3
Q5FWF5
Q56NI9
Q9H501
Q14674
P03372
Q92731
Q6NXG1
Q9H6T0
Q86US8
P10768
Q8N693
Q9NY74
O95571
P14921
P15036
P50549
O00321
Q6ZN32
P41162
P43268
P41161
P41212
Q9Y603
Q03112
O60447
P49640
Q03828
Q01844
Q9UQ84
Q8IYI6
Q9Y3B2
Q13868
Q9NQT5
Q9NPD3
Q9NQT4
Q5RKV6
Q15024
Q96B26
Q06265
Q01780
Q99502
O00167
Q99504
O95677
Q92800
Q15910
O95990
Q70Z53
Q8TC76
Q96HM7
Q96EK7
Q96EY5
Q6UWZ7
Q9H8M7
Q9GZU8
Q7L5A3
Q7Z4H9
P23610
Q5VSL9
Q8NEM7
Q14320
Q9Y247
Q6NSI3
Q8TC56
Q8N9W8
P15090
O15540
P07148
Q9BXW9
O60427
Q9UNN5
Q05397
Q14289
Q8IZU1
Q8IZU0
Q8IZT9
Q9Y2M0
O15360
Q8NB91
Q00597
Q9HB96
Q9NPI8
O15287
Q9NVI1
Q9BX63
Q9NW38
Q8IYD8
Q8TC84
Q9BTP7
Q14517
Q9NYQ8
P22087
Q9Y297
Q9UKB1
Q86XK2
Q8NFZ0
Q8NEZ5
Q8TCJ0
Q6PIJ6
Q9UK99
Q9UH90
Q9UKT4
Q9Y3I1
Q9UKT7
Q9UKA2
Q969H0
Q9Y324
Q9UK73
P39748
Q96RJ6
Q96AC1
P16591
Q99581
A0PJY2
Q8TBJ5
Q9UID3
P98174
Q7Z6J4
O15520
P61328
Q92913
Q92915
P05230
P09038
P11362
P21802
P22455
P49789
Q13642
Q14192
Q13643
Q5TD97
Q9Y613
Q2V2M9
O43427
Q6PIW4
Q6QHK4
Q5HY92
Q4L180
Q6UN15
Q96SL8
Q00688
Q02790
Q13451
Q9UIM3
O75072
Q15007
Q8NFG4
Q01543
Q13045
P21333
O75369
Q68DA7
Q06787
Q9P278
Q8IX07
Q8WW38
Q04609
Q96NB1
P53539
P15407
P15408
P01100
P55317
Q9Y261
P55318
Q99853
Q5VYV0
Q12948
Q99958
O60548
Q9UJU5
Q12950
O00358
Q13461
Q12946
Q12947
P55316
O75593
Q12951
Q6ZQN5
Q92949
Q9P0K8
Q9UPW0
P85037
Q01167
Q12952
P58012
Q08050
O15353
P32314
O00409
Q96NZ1
Q12778
O43524
P98177
Q9H334
O15409
Q9BZS1
Q8IVH2
Q9C009
Q6PIV2
Q6PJQ5
O43638
Q0VG06
P14324
O95684
Q14331
Q96QU4
A6NGY1
Q64ET8
P42685
O95073
Q9BTV5
O95633
P19883
Q9C0B1
Q96AE4
Q92945
Q96I24
P35637
Q4VC44
Q9NU39
Q6VB85
Q6VB84
Q8WXT5
Q5VV16
Q3SYB3
P51114
O15117
Q9UM11
Q7L622
Q13283
P04406
Q8TAE8
P06744
P24522
O75293
O95257
Q06547
Q8TAK5
Q06546
Q14435
Q9NY12
P32239
P15976
P23769
P23771
P43694
Q9BWX5
Q92908
O14775
P63244
Q14549
P52951
Q8IWJ2
Q9Y5B6
P16383
P30793
Q14397
Q9NP62
O75603
Q9BZD3
P04150
P35573
A6NCL1
O14893
P57678
Q8TEQ6
Q8WXD5
Q9H840
Q9NWZ8
O75496
Q17RS7
Q5VTD9
Q99684
P30047
Q9H3C7
Q9H936
Q8N2G8
P10912
Q9NUV9
Q8ND71
Q6PIY7
Q53GS7
P08151
P10070
P10071
P10075
Q8NBF1
Q9BZE0
Q8NEA6
P35754
Q9NS18
Q86SX6
P34896
Q49A26
Q96IK5
Q8NEA9
Q9Y692
Q9UKD1
P63096
P04899
Q9NVN8
Q9BVP2
Q14749
Q3T906
Q9H2G9
Q08378
Q14789
O00461
Q86XS8
Q3T8J9
Q5T7V8
Q8IX06
Q5T601
Q9HC44
Q86WP2
Q9NZH0
Q92917
Q13227
Q86YR5
P81274
P18283
P36969
P12544
P10144
O75791
P62993
Q9NZI5
Q6ISB3
Q8TE85
Q16099
P34947
P0CAP2
Q13255
Q8TDF6
P11021
Q9BQ67
O15499
Q9NZM5
P56915
P49841
P09211
Q9H4S2
Q9BZM3
Q9UHL9
Q86UP8
Q6EKJ0
P78347
A4D1E9
Q96GX5
Q9H116
P07305
Q02539
P16403
P16402
P10412
P16401
Q75WM6
Q8IZA3
P22492
Q92522
Q96QV6
P04908
Q93077
P20671
Q96KK5
Q99878
P0C0S8
Q6FI13
Q8IUE6
Q16777
Q7L7L0
P0C5Y9
P0C5Z0
Q9BTM1
Q71UI9
Q9P0M6
P16104
O75367
P0C0S5
Q96A08
P33778
P62807
P58876
Q93079
P06899
O60814
Q99880
Q99879
Q99877
P23527
Q16778
Q5QNW6
Q8N257
P0C1H6
P57053
Q7Z2G1
Q16695
P68431
Q71DI3
P84243
Q6NXT2
Q99525
P62805
Q5JVS0
O43593
O96004
P61296
Q96MB7
Q8TF76
O14929
Q9NVX0
Q7Z4H7
O00165
O60381
Q16836
P51610
Q9Y5Z7
P08631
P14317
Q969S8
Q96DB2
Q13547
Q92769
O15379
P56524
Q9UQL6
Q9UBN7
Q8WUI4
Q9BY41
Q9UKV0
P51858
Q7Z4V5
Q9Y3E1
Q7Z353
P42858
Q9H583
Q76N89
Q9NRZ9
Q8TDG4
A6NFD8
P42694
P13196
P08397
Q9BXL5
Q02575
Q02577
O95714
Q8IVU3
Q14469
Q9Y543
Q5TGS1
Q9HCC6
Q5TA89
Q96HZ4
Q9BYE0
Q9UBX0
Q8WVB3
O94992
Q96MH2
Q9Y5J3
Q9UBP5
Q9NQ87
Q03014
Q14526
Q96JB3
Q16665
Q9NWT6
Q9Y2N7
Q9BQA5
P49773
Q9NQE9
O00291
Q86Z02
Q9H2X6
Q9H422
P54198
Q9BW71
Q8NCD3
Q2TB90
P10072
Q16534
Q14527
Q14774
Q9NP66
Q9P0W2
Q6NT76
Q05925
P19622
P17096
P52926
P09429
P26583
O15347
P05114
P05204
Q15651
O00479
P82970
Q12766
Q9UGU5
P09601
Q9NP08
A2RU54
A6NHT5
Q9H910
Q9UK76
P20823
P35680
P41235
Q14541
Q9UBC0
P50135
O60812
O14979
P31943
P55795
P31942
Q9BUJ2
Q1KMD3
Q8WVV9
P07910
Q14103
P52597
P61978
P14866
P52272
O60506
O43390
Q00839
Q8IX15
Q9P2W1
Q9BPY8
Q86X24
Q8N7B1
Q5SSJ5
O60760
Q9NWW0
Q9Y251
Q9BVR0
P35367
Q92598
O95757
O75506
Q00613
Q03933
Q9ULV5
Q4G112
Q9UBD0
Q96LI6
Q96JZ2
P04553
P08107
P34932
P04792
Q16082
Q12988
O14558
Q9UBY9
Q9UJY1
Q9BQS6
Q9BUP3
Q99081
O43464
O43719
O60921
Q7Z6Z7
P31260
P31270
P31271
P49639
O43364
O43365
Q00056
P20719
P31267
P31268
P31269
Q92826
P14653
P14652
P14651
P17483
P09067
P17509
P09629
P17481
P17482
Q9NYD6
O43248
P31275
P31276
P09017
Q00444
P09630
P31273
P31274
P28358
P31277
P35452
P35453
Q9GZZ0
P31249
P09016
P13378
P28356
P19367
Q96M11
Q13261
Q9H9L3
Q8IU81
Q7Z5L9
Q9H1B7
Q8WUF5
P17936
Q9P2D0
Q05084
Q9UPZ9
P54105
P41134
Q02363
Q02535
P47928
P14735
P51553
Q16666
P05198
Q9NZI8
Q9Y6M1
O00425
P38919
P63241
Q9GZV4
Q6IS14
P56537
Q9BYX4
Q6K0P9
O00458
Q9NQC8
Q86VF2
P25963
Q15653
Q8NI38
Q5VVH5
Q9BYH8
O15111
O14920
Q14164
Q13422
Q9UKS7
Q9UKT9
Q9H2S9
Q9H5V7
P40933
Q14005
P18510
Q9NZH6
Q12905
Q12906
Q8N9Z9
P52294
A8MYJ9
P52292
O00505
O00629
O15131
O60684
A9QM74
Q14974
P20839
P12268
Q96T52
Q9NV31
Q96G21
P29218
Q9GZP8
P80217
Q9C086
Q6PI98
Q53TQ3
Q8NBZ0
Q0VD86
Q9NQS7
Q27J81
Q9UK53
Q9H160
Q9NXR8
Q9UNL4
Q8WYH8
Q9ULG1
Q9BT40
Q01101
Q96T92
P06213
Q9NVR2
Q5TA45
Q96CB8
Q8N201
Q9H0H0
Q68E01
Q96HW7
Q6P9B9
Q9UL03
Q9NVH2
Q75QN2
Q9NV88
Q9Y283
Q96DU7
Q92551
Q9UHH9
Q96PC2
P61925
Q8NFU5
Q9UI26
O94829
Q8TEX9
O00410
O95373
O15397
Q96P70
Q9H8X2
Q6DN90
Q9UPP2
P46940
P51617
Q9Y616
P10914
P14316
Q14653
Q15306
Q13568
O14896
Q92985
Q02556
Q00978
P35568
P78414
Q9BZI1
P78415
P78413
P78411
P78412
Q9H1K1
Q96AZ6
P61371
Q96A47
Q6H9L7
Q96AB3
Q2M1V0
Q9ULR0
Q96J02
P15884
Q9Y287
Q14573
Q96ST2
Q6IE81
P23458
O60674
Q92833
Q86VZ6
Q8WYK2
Q9Y4A0
Q15652
Q9UQF2
Q6NYC1
Q8N9B5
Q9HDC5
P17275
P17535
P05412
Q15397
O60303
Q2LD37
Q8N163
P02533
Q68DE3
P08729
P05787
Q9Y3D8
Q86T24
[truncated: 3,577 more rows]

## Sheet: ID list of RNA-binding proteins
Table S3 ID list of proteins
ID list of 639 RNA-binding proteins
Q9NQ94
Q9UH17
Q8IUX4
Q9HC16
P41238
Q9Y235
Q9ULW3
P21399
Q96M93
Q8NCV1
Q9BUB4
P52594
Q9UL18
Q9UKV8
Q9H9G7
Q9HCK5
Q02040
Q92667
Q96BT7
Q8IWZ3
O75179
P27695
O60306
Q8N9N2
P54253
Q99700
Q13825
Q99728
Q9UIF9
Q9H694
Q8N9W6
P38398
Q13901
Q14444
Q6IMN6
O15234
Q99459
Q92879
O95319
Q5SZQ8
Q8N6W0
Q96J87
Q8IWX8
Q9Y2V2
Q9Y3Y2
Q14011
Q86U38
O95628
Q9ULM6
Q7Z5Q1
Q8NE35
Q17RY0
A6NMK7
Q10570
Q9P2I0
Q9UKF6
O95639
O43809
Q16630
Q8N684
Q9BZJ0
Q9Y534
O75534
Q05048
P33240
Q12996
Q9H0L4
Q9P013
Q9HCG8
Q9NQZ3
Q13117
Q9NR90
Q86SG3
Q92904
Q96EP5
Q8IU60
Q9NUU7
Q9UMR2
Q13206
Q96FC9
Q92771
Q92841
Q9NVP1
Q92499
Q9NR30
Q9GZR7
Q9UHL0
Q9NUL7
Q9H8H2
O00571
O15523
Q9UJV9
Q86XP3
Q9NXZ2
Q7L014
Q9H0S4
Q9Y6V7
Q9BQ39
Q8N8A6
Q9Y2R4
Q86TM3
Q8TDD1
Q8NHQ9
Q9NY93
Q5T1V6
Q8IY21
Q5H9U9
P26196
Q7L2E3
Q14147
Q96C10
Q14562
Q8TF46
Q8IYB7
Q9UPY3
Q9UNQ2
Q9NVM6
O60832
A6NC42
P55265
O75319
Q13838
Q86Y13
Q96F86
Q8N9N8
P41214
P55884
O75821
Q15717
Q12926
Q14576
P26378
P21128
P14625
A6NDY0
O75616
P62495
Q01844
Q9Y3B2
Q9NQT5
Q9NPD3
Q9NQT4
Q5RKV6
Q15024
Q96B26
Q06265
Q01780
Q9NZB2
P22087
Q6UN15
Q06787
Q96AE4
Q92945
Q96I24
P35637
P51114
P51116
Q13283
Q9UN86
P14314
Q14451
Q12849
Q5T8I9
O60812
O14979
P31943
P55795
P31942
Q9BUJ2
Q8WVV9
P07910
Q14103
P52597
P61978
P14866
P52272
O60506
O43390
Q00839
O43719
A6NMX2
P47813
O14602
P05198
Q9NZI8
Q9Y6M1
O00425
P20042
Q14240
P38919
P23588
O60573
Q8N5X7
P06730
Q15056
P63241
Q9GZV4
Q6IS14
Q12905
Q12906
P20839
P12268
Q9NV31
P48200
Q96AZ6
Q96N16
Q6NYC1
Q15397
Q4VXA5
Q07666
Q5VWX1
O75525
O60870
Q13601
Q659C4
Q92615
Q71RC2
Q9BRS8
Q4G0J3
P05455
Q9H9Z2
Q6ZN17
P42704
Q8N1G4
P83369
O15116
Q9Y333
P62310
Q9Y4Z0
Q9Y4Y9
P62312
Q9UK45
Q9BXT6
Q9Y4F3
P43243
P56270
Q9NR56
Q5VZF2
O43148
Q9ULC4
A1L020
Q6ZN04
Q5U5Q3
Q86XN8
Q96A72
P61326
Q96T58
Q9BYG3
Q9HCE1
Q99547
Q6IN84
O43347
Q86U44
Q2M296
Q9P2K5
O95777
Q96HR8
Q8WY41
P60321
P60323
Q09161
P18615
P55769
Q9Y221
Q9NP64
O60936
O94818
Q9H6R4
Q76FK4
Q5SY16
Q15233
P46087
O00567
P51513
Q9UNW9
P06748
P51843
Q8TEA1
P19338
Q96DE0
Q9UHK0
Q7Z417
Q9UBU9
Q9GZY0
Q9H4D5
Q9H1B4
P00973
P29728
Q9Y6K5
Q15646
A6NGQ2
Q9UQ80
P11940
Q86U42
Q9H361
Q13310
Q96DU9
Q9H074
Q8NC51
Q4VXU2
Q5JQF8
Q9NVV4
P51003
Q9NRJ5
Q9BWT3
O95453
Q86TB9
C9JE40
Q15365
Q15366
P57721
P57723
Q53EL6
Q9BY77
Q9H814
Q7Z3Z3
Q9Y3B4
Q9NRX1
Q8TCS8
Q12972
Q96QC0
Q9UNP9
Q8WUA2
Q5VV67
Q9BYK8
Q9UBK2
Q86YN6
Q8WWY3
Q6P2Q9
P25786
P60900
Q8WXF1
P26599
Q9UKA9
O95758
Q9UHX1
Q14671
Q8TB72
Q3MIT2
Q9BZE2
Q9H0K6
Q96PZ0
Q8N0Z8
Q96PU8
Q08257
Q96B01
Q32P51
P78406
Q86SE5
Q9UKM9
Q9BTL3
Q8IY67
Q9HCJ3
Q8IXT5
Q8NDT2
P98175
P57052
Q9NTZ6
Q96PK6
Q96T37
Q96H35
Q9Y4C8
Q5T481
Q86U06
Q9BX46
Q5T8P6
Q9P2N5
Q9NW13
Q96EV2
P42696
Q14498
P98179
Q96LT9
Q96IZ5
Q9BTD8
Q6ZSC3
Q6ZP01
Q8IUH3
Q8TBY0
A0AV96
Q5RL73
Q9BQ04
Q9BWF3
P52756
P78332
Q9Y580
Q9Y5S9
P29558
Q15434
Q6XE24
Q9Y388
P38159
Q92804
Q93062
P0DJD3
A6NDE4
P0C7P1
A6NEQ0
Q15415
Q5TC82
Q9UKA8
Q8NG50
P78563
Q9NS39
Q9H1J1
Q92900
Q9HAU5
Q96IC2
Q9NWB1
O43251
A6NFN3
Q8N1W1
P62906
P62913
P30050
P26373
P50914
P61313
Q02543
Q07020
P84098
O76021
P46778
P35268
P83731
P61254
P46776
P46779
P47914
P62888
P62899
P49207
P61927
P63173
P62891
Q92901
P39023
P36578
P46777
Q02878
P62424
P18124
P62917
P32969
Q8NHW5
P05388
P05386
P05387
Q9BYD6
P09001
P52815
Q9H0U6
Q7Z2W9
Q16540
Q9HC36
Q96E39
O75526
Q8N7X1
Q05823
Q9NRR4
O60930
O75792
Q15287
O00584
P19474
P10155
Q13151
P09651
P22626
P51991
Q99729
P62487
Q9H9Y2
O95059
Q9BUL9
O95707
Q9Y2L1
Q14690
Q9Y3A4
Q9NSQ0
P62263
P62244
P62841
P62249
P62269
P39019
P60866
P62851
P15880
P62861
P61247
P23396
P62701
P22090
Q8TD47
P46782
P62081
P46781
P63162
P82675
Q9Y2R9
O00442
P08621
P09661
Q9UJJ7
Q8IZ73
Q6P087
Q96CM3
P62304
P62306
A8MWD9
P62308
Q15424
Q14151
P82979
Q15020
Q9UPN6
Q96T21
O15047
Q9UPS6
Q15637
Q15459
Q15427
P23246
O95104
Q9H7N4
Q12872
Q15477
Q9GZT3
Q9NWH9
P38935
P62314
Q16637
P09012
P18583
Q96AH0
O75940
Q96I25
P17947
Q7KZ85
O15042
Q8N5C6
P49458
P37108
Q9UHB9
Q8IYB3
Q9UQ35
O75494
Q05519
Q8WXF0
Q07955
Q01130
P84103
Q08170
Q13243
Q13247
Q16629
Q13242
O95793
Q9H6E5
Q8IWZ8
Q8IX01
O75683
Q8IYB8
Q5JPH6
P07814
Q9NSD9
O43426
O15056
P49591
Q13148
Q13395
Q5VZ19
Q9H7E2
Q9Y2W6
Q99973
O14746
Q92664
Q96FV9
Q8NI27
Q96J01
Q86V81
Q13769
Q86W42
Q6I9Y2
Q16762
Q9BTF0
Q9BV44
Q01085
Q3ZCQ8
P47974
Q9NR97
Q8NDV7
Q9UPQ9
Q9HCJ0
Q13595
O14717
Q13049
Q7Z2T5
Q9NXH9
Q8IZ69
Q96Q11
Q9Y606
Q8WWH5
O95900
Q9NX07
Q15631
Q96N46
P25490
Q16560
Q01081
P26368
Q8WU68
Q15695
Q15696
O43818
P35544
O95071
Q8TAS1
Q53HI1
Q00341
Q9BUR4
Q9BRP8
P19544
O14980
Q9HAV4
Q8IZH2
P67809
Q9H171
Q8N5P1
Q6PJT7
Q7Z2W4
Q8TBF4
Q96KR1
Q9HA38
Q16600
Q14966
Q16587
O95218
