# Supplementary material for: Computational prediction of associations between long non-coding RNAs and proteins
Source: BMC Genomics. 2013 Sep 24;14:651. doi: 10.1186/1471-2164-14-651 (PMC3827931; doi:10.1186/1471-2164-14-651)
Supplement: Additional file 5: Table S4 — Test result of nuclear proteins. [file 1471-2164-14-651-S5.xlsx]

## Sheet: Sheet1
Table S4 Test result of nuclear proteins
human lncRNA from lncRNA database	p-value
CDR1 AS_Human unspliced ~1.5kb transcript	9.43089e-123
TncRNA_AF080092 (Human)	2.27652e-119
HAR1B_NR_003245.1 (Human)	9.63636e-118
CAR Intergenic 10_Homo sapiens cDNA FLJ31066	2.63311e-106
LOC285194_Human_NR_015391.1	1.79374e-105
megamind_Zebrafish linc-birc6	7.22811e-99
Dio3os_Human_BC111049 (5' isoform contains most exonic sequence)	2.07045e-96
7SL_NR_002715.1 (Human)	1.16163e-94
Alpha 250/ Alpha 280_Alpha-250_(hg19_dna range=chr5:149829003-149829258)	1.86497e-88
MEG3_NR_003530.2 (Human transcript variant 2)	2.39378e-87
SNHG1_NR_003098.1 (human)	5.69877e-85
SNHG3_NR_036473.1 (Human)	1.29636e-84
H19_NR_002196.1 (Human)	1.67326e-77
CAR Intergenic 10	1.10866e-74
SNHG5_NR_003038.2 (Human)	1.7339e-72
BC200_NR_001568.1	7.87341e-66
p53 mRNA_NM_000546.4 (Human) TP53 transcript variant 1	6.47119e-65
Beta-globin transcripts_AY034470.1	6.53628e-65
GAS5_NR_002578.2_human (One of multiple splice isoforms).	5.86096e-62
mascRNA_FJ209302.1 (human):<br</br	5.94971e-59
BX118339_Human linc-MBOAT1-4: TCONS_00012107	2.08295e-57
Rian_NR_024149 (Human MEG8)	9.83422e-53
Y RNAs_RNY1 (gi|161087011|ref|NR_004391.1| Homo sapiens RNA, Ro-associated Y1 small cytoplasmic RNA)	2.37082e-51
WT1-AS_NR_023920 (Human)	7.95995e-47
7SK_NR_001445.2 (Homo sapiens RNA, 7SK small nuclear (RN7SK), small nuclear RNA)	5.99483e-45
Zeb2NAT	7.90288e-44
Jpx_NR_024582.1 (human)	1.10407e-43
SAF_NR_028371.1 (Human)	7.52755e-39
megamind_Human antisense BIRC6 homologue BX093813	2.22911e-38
AK082072_linc-POLR3G-8 TCONS_00010021 (Human)	7.51151e-38
Beta-globin transcripts_AY195961.1	1.93416e-36
BACE1AS_Human full-length clone: CB960709.1	4.33384e-33
Beta-globin transcripts_AY034469.1	4.93803e-33
EGO_NR_004428.1 (longer spliced isofrom EGO-B)	1.46574e-32
Tmevpg1_Ak124066 (Human)	4.26184e-32
HOXA3as_BC035889.2	1.58955e-27
NDM29	7.91452e-26
Hoxa11as_NR_002795.2 (Human)	1.12684e-24
DHFR upstream transcripts_hg18_dna range=chr5:79985935-79986521	1.25125e-24
TEA ncRNAs_M18204.1 (Human mutant T-cell receptor alpha chain mRNA, clone 147)	1.06086e-23
SPRY4-IT1_AK024556.1	8.05966e-23
lincRNA-RoR	3.21283e-22
SNHG4_NR_003141.3 (human)	4.06006e-22
LUST_Human_EF470865.1	3.05722e-21
BX118339_Human linc-MBOAT1-4: TCONS_00012678	4.32313e-21
ST7OT_ST7OT3	7.37522e-21
PCGEM1_NR_002769.1 (Human)	6.31198e-15
AK082072_linc-POLR3G-8:_TCONS_00010736 (Human)	2.22188e-13
Alpha 250/ Alpha 280_Alpha-280_(hg19_dna range=chr5:149828969-149829258)	6.91778e-12
Zfas1_Human NR_003604 (transcript variant 1 and longest variant)	2.34677e-11
ST7OT_ST7OT4	3.01312e-10
PR antisense transcripts_FJ515872.1_AT-2_MCF7 PRB promoter antisense RNA	7.58485e-10
Air_NR_027773.1_splice variant 3, (covers a similar genome area to the unspliced transcript)	8.23221e-10
SRA_NM_001035235.2 (human)	5.77852e-09
Nespas_Human NR_002785	0.000203733
snaR_gi|161484676|ref|NR_004435.1| Homo sapiens small ILF3/NF90-associated RNA A1 (SNAR-A1), small nuclear RNA	0.000226967
HULC_GenBank: AY914050.1	0.00532208
ncR-uPAR_Human_NR_028375.1	0.214186
PRINS_NR_023388.1 (Human)	0.61153
UCA1_NR_015379.2 (1.4kb isoform)	0.687991
HOTAIRM1_GQ479958.1 (Human)	0.715354
SNHG6_NR_002599.1 (human)	0.723378
PANDA	0.85104
21A	0.903907
ST7OT_ST7OT1	0.906475
BACE1AS_Human_BACE1-AS_RACE extended sequence from Faghini et al., 2008	0.919181
HOXA6as_AK091933.1 (Human)	0.991036
SCA8_NR_002717.2 (Human)	0.994019
ST7OT_ST7OT2	0.994851
ANRIL_CB109081.1	0.996316
Zfhx2as_Human ENST00000554403.1	0.998264
KRASP1_NR_004420.1 (this record is suppressed but can be accessed)	0.998675
