# Supplementary material for: Computational prediction of associations between long non-coding RNAs and proteins
Source: BMC Genomics. 2013 Sep 24;14:651. doi: 10.1186/1471-2164-14-651 (PMC3827931; doi:10.1186/1471-2164-14-651)
Supplement: Additional file 6: Table S5 — Test result of RNA-binding proteins. [file 1471-2164-14-651-S6.xlsx]

## Sheet: Sheet1
Table S5 Test result of RNA-binding proteins
human lncRNA from lncRNA database	p-value
TncRNA_AF080092 (Human)	6.2526e-19
CDR1 AS_Human unspliced ~1.5kb transcript	4.60798e-17
Dio3os_Human_BC111049 (5' isoform contains most exonic sequence)	6.93646e-15
SNHG3_NR_036473.1 (Human)	1.16523e-14
CAR Intergenic 10	1.46195e-14
HAR1B_NR_003245.1 (Human)	2.21121e-14
Alpha 250/ Alpha 280_Alpha-250_(hg19_dna range=chr5:149829003-149829258)	4.94102e-14
megamind_Zebrafish linc-birc6	4.23047e-12
LOC285194_Human_NR_015391.1	4.65349e-12
CAR Intergenic 10_Homo sapiens cDNA FLJ31066	2.29628e-10
MEG3_NR_003530.2 (Human transcript variant 2)	6.05032e-10
SNHG1_NR_003098.1 (human)	3.07834e-09
H19_NR_002196.1 (Human)	5.8013e-09
Beta-globin transcripts_AY034470.1	8.69165e-09
mascRNA_FJ209302.1 (human):<br</br	3.74063e-08
SNHG5_NR_003038.2 (Human)	3.97619e-08
SAF_NR_028371.1 (Human)	4.64465e-08
7SL_NR_002715.1 (Human)	5.23483e-08
NDM29	3.52757e-07
p53 mRNA_NM_000546.4 (Human) TP53 transcript variant 1	5.77548e-06
GAS5_NR_002578.2_human (One of multiple splice isoforms).	2.18501e-05
Rian_NR_024149 (Human MEG8)	2.25595e-05
WT1-AS_NR_023920 (Human)	3.30675e-05
Y RNAs_RNY1 (gi|161087011|ref|NR_004391.1| Homo sapiens RNA, Ro-associated Y1 small cytoplasmic RNA)	0.000140038
Zeb2NAT	0.000303769
DHFR upstream transcripts_hg18_dna range=chr5:79985935-79986521	0.000369825
Alpha 250/ Alpha 280_Alpha-280_(hg19_dna range=chr5:149828969-149829258)	0.000500266
megamind_Human antisense BIRC6 homologue BX093813	0.00129006
BC200_NR_001568.1	0.00140081
Tmevpg1_Ak124066 (Human)	0.00205961
BX118339_Human linc-MBOAT1-4: TCONS_00012107	0.00228812
Beta-globin transcripts_AY195961.1	0.00312306
HOXA3as_BC035889.2	0.00521067
EGO_NR_004428.1 (longer spliced isofrom EGO-B)	0.00527281
ST7OT_ST7OT3	0.0108767
7SK_NR_001445.2 (Homo sapiens RNA, 7SK small nuclear (RN7SK), small nuclear RNA)	0.0112298
Jpx_NR_024582.1 (human)	0.0145332
BX118339_Human linc-MBOAT1-4: TCONS_00012678	0.0217917
Hoxa11as_NR_002795.2 (Human)	0.0339263
Beta-globin transcripts_AY034469.1	0.042778
SPRY4-IT1_AK024556.1	0.0439007
lincRNA-RoR	0.155313
AK082072_linc-POLR3G-8 TCONS_00010021 (Human)	0.178897
AK082072_linc-POLR3G-8:_TCONS_00010736 (Human)	0.199813
TEA ncRNAs_M18204.1 (Human mutant T-cell receptor alpha chain mRNA, clone 147)	0.204263
BACE1AS_Human full-length clone: CB960709.1	0.267664
SNHG4_NR_003141.3 (human)	0.268143
Air_NR_027773.1_splice variant 3, (covers a similar genome area to the unspliced transcript)	0.300131
ST7OT_ST7OT4	0.389631
LUST_Human_EF470865.1	0.442823
PR antisense transcripts_FJ515872.1_AT-2_MCF7 PRB promoter antisense RNA	0.506208
PCGEM1_NR_002769.1 (Human)	0.651435
Zfas1_Human NR_003604 (transcript variant 1 and longest variant)	0.671465
HULC_GenBank: AY914050.1	0.718239
SRA_NM_001035235.2 (human)	0.77683
PANDA	0.886874
HOXA6as_AK091933.1 (Human)	0.927118
PRINS_NR_023388.1 (Human)	0.9749
BACE1AS_Human_BACE1-AS_RACE extended sequence from Faghini et al., 2008	0.982485
UCA1_NR_015379.2 (1.4kb isoform)	0.983009
ANRIL_CB109081.1	0.985437
Nespas_Human NR_002785	0.99035
ncR-uPAR_Human_NR_028375.1	0.99691
HOTAIRM1_GQ479958.1 (Human)	0.996978
21A	0.997544
ST7OT_ST7OT1	0.997604
ST7OT_ST7OT2	0.997604
Zfhx2as_Human ENST00000554403.1	0.997664
SNHG6_NR_002599.1 (human)	0.998696
snaR_gi|161484676|ref|NR_004435.1| Homo sapiens small ILF3/NF90-associated RNA A1 (SNAR-A1), small nuclear RNA	0.998937
SCA8_NR_002717.2 (Human)	0.999009
KRASP1_NR_004420.1 (this record is suppressed but can be accessed)	0.999602
